# Supplementary material for: Edwardsiella tarda TraT is an anti-complement factor and a cellular infection promoter
Source: Commun Biol. 2022 Jun 29;5:637. doi: 10.1038/s42003-022-03587-3 (PMC9243006; doi:10.1038/s42003-022-03587-3)
Supplement: Supplementary file 4 — Supplementary data 1 [file 42003_2022_3587_MOESM4_ESM.xlsx]

## Sheet: Sheet1
The source data of this study
Figure 1a
TX01	TX01ΔtraT	TX01ΔtraT/traT	E. coli
0.896825	0.336583	0.902846	0
Figure 1c
	1/2	1/4	1/8
TX01-incubated serum	0.660828	0.172373	0.0670117
TX01ΔtraT-incubated serum	0.266322	0.107484	0.0678079
TX01ΔtraT/traT-incubated serum	0.68604	0.182192	0.0630308
E. coli-incubated serum	0.0468418	0.041534	0.0455149
Control serum	0.999867	0.225451	0.0654193
Figure 1d
	1/2	1/4	1/8
TX01-incubated serum	1	0.823253	0.132836
TX01ΔtraT-incubated serum	0.820492	0.464236	0.0831262
TX01ΔtraT/traT-incubated serum	1	0.811627	0.125131
E. coli-incubated serum	0.168738	0.0776029	0.116266
Control serum	1	0.972383	0.235018
Figure 1e
	1/4	1/8
TX01-incubated serum	0.602644	0.216423
TX01ΔtraT-incubated serum	2.07216	1.34057
TX01ΔtraT/traT-incubated serum	0.606124	0.209464
E. coli-incubated serum	3.67502	2.7286
Control serum	0.102	0.058
Figure 1f
	1/4	1/8
TX01-incubated serum	2.16667	1.2
TX01ΔtraT-incubated serum	5.2	2.5
TX01ΔtraT/traT-incubated serum	1.9	0.97
E. coli-incubated serum	7.33333	4.2
Control serum	1	1
Figure 2f
	C3	C5	CFB	CFH	CFI
TX01	258	19	17	212	103
TX01ΔtraT	176	152	65	47	33
TX01ΔtraT/traT	273	21	14	227	121
E. coli	445	277	98	13	11
Figure 2i
CFH (μg/ml)	TX01	TX01ΔtraT	TX01ΔtraT/traT	E. coli
0.3125	1.83243	0.990292	1.65763	0.899612
0.625	1.94696	1.03908	2.41109	0.947875
1.25	2.70042	0.970779	3.18264	1.00386
2.5	3.044	1.11713	3.38156	1.18146
5	5.37673	1.49278	4.9126	1.12162
10	8.17963	2.08791	6.61844	1.21621
Figure 2k
	TX01	TXΔtraT	TXΔtraT/traT	E. coli
Normal serum	0.935783	0.426606	0.914286	0
CFH depleted serum	0.551107	0.394495	0.47619	0
CFI depleted serum	0.510284	0.411315	0.47619	0
Figure 3b
rTraT (μg/ml)	CFH	CFI	rTrX	Control
1.25	1.79024	1.33898	0.880307	0.874516
2.5	2.95298	1.40678	0.845558	1.06564
5	3.22423	1.42373	0.909265	0.972971
10	4.41772	1.58192	1.16988	1.14672
20	7.11212	1.81356	0.915056	1.18726
40	10.3797	2.15254	1.13513	1.26834
Figure 3c
	1/2	1/3	1/4
Control	1.00019	0.31596	0.268614
rTraT	0.245704	0.115311	0.105384
rTrx	0.9853	0.349179	0.299542
Figure 3d
	1/2	1/3	1/4
Control	1	1	0.978214
rTraT	0.912854	0.557734	0.276688
rTrx	1	1	0.978214
Figure 3f
Control	0.0991642
M1	0.0751062
M2	0.083706
M3	0.154001
M4	0.415634
WT	0.416441
Figure 4a
		Time (h)
CFU/Cell	1	2	4
TX01	6.31333	8.82667	11.6333
TX01ΔtraT	2.56667	3.86667	4.19333
TX01ΔtraT/traT	6.40667	7.56667	10.6267
Figure 4c
Blood						Intestine						Spleen						Kidney
Time (h)	TX01	TX01ΔtraT	TX01ΔtraT/traT			Time (h)	TX01	TX01ΔTraT	TX01ΔTraT/TraT			Time (h)	TX01	TX01ΔTraT	TX01ΔTraT/TraT			Time (h)	TX01	TX01ΔTraT	TX01ΔTraT/TraT
6	191.111	1.67111	240			6	21.9556	8.04444	26.64			6	45.0667	48.5333	50			6	38.0222	0.691111	49.2
12	529.778	1.39111	488			12	133.333	5.77778	105.32			12	73.181	10.3619	66.8			12	66.1556	0.651111	74.72
24	1084.44	0.244444	1128			24	648.889	64.8889	708			24	285.714	23.3524	289.2			24	266.667	1.02222	275.6
Figure 4e
Intestine							Spleen
	Control	TX01	TX01ΔtraT	TX01ΔtraT/traT				Control	TX01	TX01ΔtraT	TX01ΔtraT/traT
IL-1β	0.907637	181.527	15.6491	185.809			IL-1β	0.990194	44.5587	32.6022	40.1248
IL-6	0.86496	17.2992	0.378593	18.2515			IL-6	1.06404	10.6404	1.23183	8.75448
IL-18	1.05391	135.681	24.6347	126.919			IL-18	0.937153	1.19619	1.91228	1.25189
IL-27	0.989058	95.1456	2.08226	100.383			IL-27	0.996697	8.47192	1.07011	6.36783
IL-33	0.97085	76.364	5.72498	70.6647			IL-33	0.879373	2.14407	4.26392	1.91813
TNFα	1.06278	191.3	71.3443	165.274			TNFα	1.01685	25.4213	28.6221	22.3805
CXCL2	0.943783	221.307	18.6451	218.539			CXCL2	0.982065	25.6568	16.0184	28.694
Figure 5b
Control	0.0019
rTraT + CFH	0.606
rTraT + rTrx	0.957
rTraT + PBS	0.954
Figure 5c
		Time (h)
	1	2	4
Control	6.79333	8.96	12.6667
rTraT	3.7	4.33333	6.45333
rTrx	6.27333	8.06667	11.8933
Figure 5e
		Infection time
	1 h	2 h	4 h
TX01 + Flag-293T	5.81333	7.01333	27.1733
TX01ΔtraT + Flag-293T	3.36	4.08	2.76
TX01ΔtraT/traT + Flag-293T	4.82667	7.98667	24.6667
TX01 + mCD46-Flag-293T	9.16	15.68	41.4667
TX01ΔtraT + mCD46-Flag-293T	3.32	3.69333	2.8
TX01ΔtraT/traT + mCD46-Flag-293T	8.72	15.3333	45.5067
Figure 5f
		Infection time
	1 h	2 h	4 h
TX01 + Control	1.08	1.41333	3.25333
TX01ΔtraT + Control	0.0533333	0.493333	1.29333
TX01ΔtraT/traT + Control	0.826667	1.44	3.36
TX01 + Anti-mCD46	0.293333	0.693333	2.08
TX01ΔtraT + Anti-mCD46	0.0133333	0.08	1
TX01ΔtraT/traT + Anti-mCD46	0.28	0.653333	1.93333
Figure 6a
Control	0.999941
rmCD46	6.91101
rTrx	1.2
Figure 6b
	Green	Red
rmCD46	11.1804	31.2191
rTrx	22.02	34.1366
PBS	22.527	34.9227
Figure 6c
	C3b			CFI			TX01
mCD46	19.1101		mCD46	9.11005		mCD46	25.7131
mCD46ΔCCP4	16.6973		mCD46ΔCCP4	11.6697		mCD46ΔCCP4	24.6697
mCD46ΔCCP3	13.9935		mCD46ΔCCP3	11.9999		mCD46ΔCCP3	18.5994
mCD46ΔCCP2	17.5536		mCD46ΔCCP2	8.75555		mCD46ΔCCP2	27.1111
mCD46ΔCCP1	17.1135		mCD46ΔCCP1	8.71111		mCD46ΔCCP1	26.3556
mCD46ΔCCP34	9.43355		mCD46ΔCCP34	7.52749		mCD46ΔCCP34	12.6373
mCD46ΔCCP12	15.2375		mCD46ΔCCP12	5.58475		mCD46ΔCCP12	20.4537
Figure 6d
	C3b			CFI			TX01
rmCD46	5.12911		rmCD46	15.1291		rmCD46	5.91101
rmCD46ΔCCP4	3.66973		rmCD46ΔCCP4	13.6697		rmCD46ΔCCP4	4.66973
rmCD46ΔCCP3	2.99994		rmCD46ΔCCP3	14.9999		rmCD46ΔCCP3	1.99994
rmCD46ΔCCP2	4.75555		rmCD46ΔCCP2	6.75555		rmCD46ΔCCP2	5.71111
rmCD46ΔCCP1	4.71111		rmCD46ΔCCP1	11.7111		rmCD46ΔCCP1	6.35555
rmCD46ΔCCP34	1.42726		rmCD46ΔCCP34	12.1928		rmCD46ΔCCP34	1.21329
rmCD46ΔCCP12	4.52843		rmCD46ΔCCP12	2.52293		rmCD46ΔCCP12	4.53129
